# Supplementary material for: Immunochemical Identification of the Main Cell Wall Polysaccharides of the Early Land Plant Marchantia polymorpha
Source: Cells. 2023 Jul 12;12(14):1833. doi: 10.3390/cells12141833 (PMC10378070; doi:10.3390/cells12141833)
Supplement: Supplementary file 1 [file cells-12-01833-s001.zip]

Archive with 1 entries (1 files):
- cells-2459076-supplementary.pdf
